# Supplementary material for: Delayed onset of striatal projection neuron hyperexcitability in Fmr1−/y mice
Source: Front Cell Neurosci. 2025 Nov 13;19:1667476. doi: 10.3389/fncel.2025.1667476 (PMC12657441; doi:10.3389/fncel.2025.1667476)
Supplement: Supplementary file 4 [file Table_1.XLSX]

## Sheet: d1_d2_stats
Measure	Experiment	Figure	df				F				PR(>F)				eta_sq				omega_sq				mse				mean_diff				CI_upper				CI_lower
			Genotype	SPN Subtype	Interaction	Residual	Genotype	SPN Subtype	Interaction	Residual	Genotype	SPN Subtype	Interaction	Residual	Genotype	SPN Subtype	Interaction	Residual	Genotype	SPN Subtype	Interaction	Residual	Genotype	SPN Subtype	Interaction	Residual	Genotype	SPN Subtype	Interaction	Residual	Genotype	SPN Subtype	Interaction	Residual	Genotype	SPN Subtype	Interaction	Residual
mEPSC Frequency	p14-d1d2-mepsc	Fig 1C	1	1	1	58	0.00545545	0.229345	0.615188		0.941375	0.63381	0.436033		9.27009e-05	0.00389711	0.0104535		-0.0166173	-0.0128764	-0.00642962		0.0010493	0.0441122	0.118325	0.19234	0.008434	-0.0546844	-0.179123		0.237005	0.173887	0.278019		-0.220137	-0.283255	-0.636266
mEPSC Amplitude	p14-d1d2-mepsc	Fig 1E	1	1	1	58	1.2348	0.373381	0.543488		0.271061	0.543554	0.463963		0.0205281	0.00620733	0.0090353		0.00383963	-0.010247	-0.00746524		7.24779	2.1916	3.19006	5.86961	-0.700949	0.385447	-0.930065		0.561724	1.64812	1.59528		-1.96362	-0.877227	-3.45541
Est decay tau (ms)	p14-d1d2-mepsc	Fig 1G	1	1	1	58	3.81773	3.46369	0.437283		0.0555408	0.067801	0.511055		0.058092	0.0527048	0.00665385		0.042233	0.0369265	-0.00843418		1.44608	1.31198	0.165634	0.37878	0.313098	0.298227	0.211928		0.633858	0.618987	0.853448		-0.00766207	-0.0225331	-0.429592
Rise time (ms)	p14-d1d2-mepsc	Fig 1H	1	1	1	58	0.661951	2.43914	0.0277311		0.4192	0.123781	0.868322		0.0108288	0.0399017	0.00045365		-0.0054411	0.0231639	-0.0156492		0.0221086	0.0814655	0.000926198	0.0333992	0.0387137	0.074314	0.0158477		0.133961	0.169562	0.206343		-0.056534	-0.0209338	-0.174648
Rise rate (pA/ms)	p14-d1d2-mepsc	Fig 1I	1	1	1	58	2.30882	0.00140473	0.773849		0.134074	0.970231	0.382659		0.0377974	2.29966e-05	0.0126686		0.0210814	-0.0160846	-0.00364266		11.1842	0.00680468	3.74863	4.84413	-0.870737	-0.0214777	-1.00821		0.276345	1.1256	1.28596		-2.01782	-1.16856	-3.30237
Membrane Resistance	p14-d1d2-cc	Fig 2C	1	1	1	41	2.62	12.5	0.00805		0.113	0.00103	0.929		0.0467	0.223	0.000143		0.0284	0.201	-0.0174		5340	25500	16.4	2040	-21.9	-47.7	2.42		5.4	-20.5	56.9		-49.1	-75	-52.1
Resting membrane voltage (mV)	p14-d1d2-cc	Fig 2D	1	1	1	41	0.257	5.49	0.0649		0.615	0.0241	0.8		0.0055	0.117	0.00139		-0.0155	0.0938	-0.0196		6.86	146	1.73	26.7	-0.783	-3.62	0.787		2.33	-0.498	7.02		-3.9	-6.73	-5.45
Rheobase (pA)	p14-d1d2-cc	Fig 2E	1	1	1	41	0.501	16.6	0.0651		0.483	0.000203	0.8		0.0086	0.286	0.00112		-0.00843	0.264	-0.0158		331	11000	43	660	5.44	31.3	3.92		20.9	46.8	34.9		-10.1	15.8	-27.1
Spike threshold (mV)	p14-d1d2-cc	Fig 3B	1	1	1	41	1.27	2.54	0.066		0.266	0.119	0.799		0.0284	0.0565	0.00147		0.00596	0.0335	-0.0204		4.48	8.93	0.232	3.52	-0.633	0.893	-0.288		0.5	2.03	1.98		-1.77	-0.24	-2.55
Spike Width (ms)	p14-d1d2-cc	Fig 3C	1	1	1	41	0.543	7.52	0.216		0.465	0.009	0.644		0.011	0.153	0.00439		-0.00909	0.13	-0.0156		0.0047	0.0651	0.00187	0.00866	0.0205	-0.0763	0.0259		0.0767	-0.0201	0.138		-0.0357	-0.132	-0.0865
Max AP Velocity	p14-d1d2-cc	Fig 3E	1	1	1	41	0.0022	2.19	0.386		0.963	0.146	0.538		5.06e-05	0.0503	0.00885		-0.0224	0.0268	-0.0138		1.45	1450	254	659	0.36	11.4	-9.53		15.9	26.9	21.5		-15.1	-4.13	-40.5
Min AP Velocity	p14-d1d2-cc	Fig 3F	1	1	1	41	0.0531	12.7	0.266		0.819	0.000957	0.609		0.000983	0.235	0.00493		-0.0172	0.212	-0.0133		4.52	1080	22.7	85.2	-0.636	-9.82	2.85		4.94	-4.25	14		-6.21	-15.4	-8.3
mEPSC Frequency	adult-d1d2-mepsc	Fig 4C	1	1	1	100	1.83227	26.6142	1.65395		0.178911	1.26081e-06	0.201392		0.0140835	0.204567	0.0127129		0.00634834	0.195379	0.00498814		1.70144	24.7139	1.53585	0.928597	-0.257196	0.980228	-0.488721		0.119773	1.3572	0.265217		-0.634165	0.603259	-1.24266
mEPSC Amplitude	adult-d1d2-mepsc	Fig 4E	1	1	1	100	1.23571	0.0010441	4.47411		0.268965	0.974287	0.0368969		0.0116895	9.87695e-06	0.0423241		0.00220884	-0.00936133	0.0325563		4.5504	0.00384482	16.4756	3.68242	0.420611	0.0122263	-1.60069		1.1713	0.762913	-0.0993152		-0.330075	-0.738461	-3.10206
Est decay tau (ms)	adult-d1d2-mepsc	Fig 4G	1	1	1	100	1.80591	2.11512	0.054574		0.182041	0.148983	0.815765		0.0173685	0.0203424	0.000524873		0.00767707	0.0106226	-0.00900615		0.905132	1.06011	0.0273529	0.501207	-0.187591	0.203017	-0.0652211		0.0893582	0.479966	0.488678		-0.464541	-0.0739325	-0.61912
Rise time (ms)	adult-d1d2-mepsc	Fig 4H	1	1	1	100	0.000853057	1.63739	1.15644		0.976758	0.203645	0.284793		8.29865e-06	0.0159287	0.01125		-0.00962619	0.00614088	0.00150718		8.73008e-06	0.0167568	0.0118348	0.0102339	0.000582594	0.0255242	-0.042901		0.0401568	0.0650984	0.0362474		-0.0389916	-0.01405	-0.122049
Rise rate (pA/ms)	adult-d1d2-mepsc	Fig 4I	1	1	1	100	1.69913	0.141054	3.59845		0.195394	0.708031	0.0607188		0.0161149	0.00133778	0.0341284		0.00656841	-0.00806987	0.0244127		1.82701	0.151669	3.86927	1.07526	0.266518	-0.0767902	-0.775713		0.672165	0.328857	0.0355815		-0.139129	-0.482437	-1.58701
Membrane Resistance	adult-d1d2-current-clamp	Fig 5C	1	1	1	77	5	9.07	0.698		0.0283	0.00351	0.406		0.0544	0.0989	0.0076		0.0431	0.087	-0.00326		5470	9930	764	1090	-17.1	-23	-12.7		-1.86	-7.79	17.6		-32.2	-38.2	-43.1
Resting membrane voltage (mV)	adult-d1d2-current-clamp	Fig 5D	1	1	1	76	1.43	3.26	0.581		0.235	0.0751	0.448		0.0176	0.0401	0.00715		0.00526	0.0274	-0.0051		53.2	121	21.6	37.1	-1.69	-2.54	-2.15		1.12	0.264	3.47		-4.5	-5.35	-7.77
Rheobase (pA)	adult-d1d2-current-clamp	Fig 5E	1	1	1	77	6.45	14.5	2.24		0.0131	0.000284	0.139		0.0644	0.144	0.0224		0.0539	0.133	0.0123		24100	54200	8390	3740	35.8	53.7	42.2		63.9	81.7	98.4		7.73	25.6	-14
Spike threshold (mV)	adult-d1d2-current-clamp	Fig 6B	1	1	1	77	2.03	0.366	3.65		0.159	0.547	0.0599		0.0244	0.00441	0.0439		0.0122	-0.00755	0.0315		63.3	11.4	114	31.2	1.83	0.779	4.92		4.4	3.35	10.1		-0.732	-1.79	-0.211
Spike Width (ms)	adult-d1d2-current-clamp	Fig 6C	1	1	1	77	11.8	0.967	1.14		0.000936	0.329	0.29		0.13	0.0106	0.0125		0.118	-0.00036	0.00148		0.0981	0.00801	0.00941	0.00828	-0.0722	0.0206	-0.0447		-0.0304	0.0624	0.0388		-0.114	-0.0212	-0.128
Min AP Velocity	adult-d1d2-current-clamp	Fig 6E	1	1	1	77	3.81	0.00762	0.287		0.0545	0.931	0.594		0.047	9.4e-05	0.00353		0.0343	-0.0121	-0.00869		1560	3.13	118	410	-9.12	0.408	-5		0.181	9.71	13.6		-18.4	-8.89	-23.6
Min AP Velocity Time	adult-d1d2-current-clamp	Fig 6F	1	1	1	77	13	1.73	1.74		0.00055	0.192	0.191		0.139	0.0186	0.0186		0.127	0.00778	0.00782		0.124	0.0166	0.0166	0.00957	-0.0814	0.0297	-0.0595		-0.0364	0.0746	0.0304		-0.126	-0.0152	-0.149
Max AP Velocity Time	p14-d1d2-cc	Fig S1A	1	1	1	41	1.67	0.321	2.02		0.203	0.574	0.162		0.0372	0.00713	0.045		0.0147	-0.0148	0.0223		0.00235	0.00045	0.00284	0.0014	0.0145	0.00634	0.0319		0.0371	0.029	0.0771		-0.00812	-0.0163	-0.0134
Min AP Velocity Time	p14-d1d2-cc	Fig S1B	1	1	1	41	0.695	1.21	1.15		0.409	0.277	0.29		0.0158	0.0276	0.0261		-0.00676	0.00475	0.00332		0.00609	0.0106	0.0101	0.00876	0.0233	-0.0308	0.06		0.0798	0.0257	0.173		-0.0332	-0.0873	-0.053
Peak AP voltage (mV)	p14-d1d2-cc	Fig S1C	1	1	1	41	6.54	5.47	1.18		0.0144	0.0243	0.284		0.121	0.101	0.0218		0.1	0.081	0.00327		71.5	59.9	12.9	10.9	2.53	2.31	2.15		4.53	4.31	6.14		0.531	0.316	-1.85
Peak AHP (mV)	p14-d1d2-cc	Fig S1D	1	1	1	41	0.594	0.382	0.195		0.445	0.54	0.661		0.0141	0.00906	0.00461		-0.00941	-0.0143	-0.0187		3.4	2.19	1.11	5.73	-0.551	-0.442	-0.631		0.894	1	2.26		-2	-1.89	-3.52
Peak AHP (ms)	p14-d1d2-cc	Fig S1E	1	1	1	41	0.981	9.44	0.94		0.328	0.00377	0.338		0.0187	0.18	0.018		-0.000348	0.158	-0.00113		0.0256	0.246	0.0245	0.026	0.0478	-0.148	0.0936		0.145	-0.0508	0.288		-0.0496	-0.246	-0.101
FI Slope	adult-d1d2-current-clamp	Fig S2A	1	1	1	77	0.279554	9.12115	1.22991		0.598514	0.00342714	0.270877		0.00319015	0.104086	0.0140351		-0.00812863	0.0916292	0.00259398		39.4943	1288.6	173.756	141.276	-1.44894	-8.27644	-6.07833		4.00795	-2.81955	4.83545		-6.90584	-13.7333	-16.9921
FI Max Est Freq (Hz)	adult-d1d2-current-clamp	Fig S2B	1	1	1	77	0.877443	20.9814	0.917724		0.351832	1.75599e-05	0.341071		0.00879408	0.210284	0.0091978		-0.00121613	0.198274	-0.000816417		145.25	3473.22	151.918	165.538	-2.77871	-13.5878	-5.68355		3.1282	-7.68093	6.13027		-8.68562	-19.4947	-17.4974
FI Offset (pA)	adult-d1d2-current-clamp	Fig S2C	1	1	1	77	12.1593	13.596	1.42895		0.000810299	0.000420087	0.235604		0.116709	0.1305	0.0137156		0.106093	0.119752	0.00407811		24556.1	27457.6	2885.82	2019.53	36.1297	38.2046	24.7713		56.7614	58.8364	66.0349		15.4979	17.5729	-16.4923
Max AP Velocity	adult-d1d2-current-clamp	Fig S2D	1	1	1	77	0.0961	1.67	0.19		0.757	0.2	0.664		0.00122	0.0212	0.0024		-0.0113	0.0084	-0.0101		110	1910	217	1150	2.42	-10.1	-6.79		18	5.45	24.3		-13.1	-25.6	-37.9
Max AP Velocity Time	adult-d1d2-current-clamp	Fig S2E	1	1	1	77	4.39	2.05	2.12		0.0395	0.156	0.149		0.0513	0.024	0.0248		0.0391	0.0122	0.013		0.005	0.00234	0.00242	0.00114	-0.0163	0.0111	-0.0227		-0.0008	0.0266	0.00831		-0.0318	-0.00435	-0.0537
Peak AP voltage (mV)	adult-d1d2-current-clamp	Fig S2F	1	1	1	77	2.63	2.68	0.188		0.109	0.106	0.666		0.0319	0.0325	0.00228		0.0195	0.0201	-0.00973		60.9	62	4.35	23.2	-1.8	1.82	0.962		0.41	4.03	5.38		-4.01	-0.394	-3.46
Peak AHP (mV)	adult-d1d2-current-clamp	Fig S2G	1	1	1	77	1.39	0.107	1.97		0.241	0.744	0.165		0.0173	0.00133	0.0245		0.00484	-0.011	0.0119		43.7	3.36	61.7	31.3	1.52	-0.423	3.62		4.09	2.15	8.76		-1.05	-2.99	-1.52
Peak AHP (ms)	adult-d1d2-current-clamp	Fig S2H	1	1	1	77	9.91	3.19	0.6		0.00234	0.0781	0.441		0.109	0.0352	0.00662		0.0971	0.0239	-0.00436		0.374	0.12	0.0227	0.0378	-0.141	0.08	-0.0694		-0.0518	0.169	0.109		-0.23	-0.00921	-0.248

## Sheet: d1_d2_posthoc
Measure	Experiment	Figure	pvals_corrected				pval				tstat				df				ci_low				ci_high				reject
			WT:D1 x WT:D2	WT:D1 x KO:D1	WT:D2 x KO:D2	KO:D1 x KO:D2	WT:D1 x WT:D2	WT:D1 x KO:D1	WT:D2 x KO:D2	KO:D1 x KO:D2	WT:D1 x WT:D2	WT:D1 x KO:D1	WT:D2 x KO:D2	KO:D1 x KO:D2	WT:D1 x WT:D2	WT:D1 x KO:D1	WT:D2 x KO:D2	KO:D1 x KO:D2	WT:D1 x WT:D2	WT:D1 x KO:D1	WT:D2 x KO:D2	KO:D1 x KO:D2	WT:D1 x WT:D2	WT:D1 x KO:D1	WT:D2 x KO:D2	KO:D1 x KO:D2	WT:D1 x WT:D2	WT:D1 x KO:D1	WT:D2 x KO:D2	KO:D1 x KO:D2
mEPSC Frequency	p14-d1d2-mepsc	Fig 1C	1	1	1	1	0.314811	0.656026	0.540104	0.858053	-1.02177	-0.453867	0.62005	0.181321	30.9549	15.9851	28.7819	18.8278	-0.432188	-0.460085	-0.225349	-0.367968	0.143696	0.297829	0.42134	0.437723	FALSE	FALSE	FALSE	FALSE
mEPSC Amplitude	p14-d1d2-mepsc	Fig 1E	1	0.925992	1	1	0.91378	0.231498	0.797145	0.441689	-0.109075	-1.23848	-0.259841	0.783492	34.258	17.9421	24.642	22.0072	-1.56199	-3.14438	-2.10721	-1.40066	1.40282	0.812415	1.63538	3.10162	FALSE	FALSE	FALSE	FALSE
Est decay tau (ms)	p14-d1d2-mepsc	Fig 1G	0.12407	0.457727	0.652686	0.652686	0.0310176	0.152576	0.326343	0.525124	2.2493	1.50679	1.00007	0.648279	34.3185	15.0424	26.439	17.7053	0.0391293	-0.173582	-0.218263	-0.431561	0.769253	1.01171	0.632531	0.816087	FALSE	FALSE	FALSE	FALSE
Rise time (ms)	p14-d1d2-mepsc	Fig 1H	0.691261	1	1	1	0.172815	0.569714	0.577193	0.403276	1.39181	0.578471	0.563946	0.857843	34.7907	19.0758	28.5623	16.4899	-0.037741	-0.122061	-0.0809484	-0.0972782	0.202217	0.215336	0.142528	0.230058	FALSE	FALSE	FALSE	FALSE
Rise rate (pA/ms)	p14-d1d2-mepsc	Fig 1I	1	0.62303	1	1	0.412125	0.155757	0.660201	0.653684	-0.830951	-1.49607	-0.444901	0.455318	32.1746	14.7266	25.1199	20.4221	-1.81368	-3.33675	-2.06344	-1.72552	0.762517	0.587069	1.33018	2.69077	FALSE	FALSE	FALSE	FALSE
Membrane Resistance	p14-d1d2-cc	Fig 2C	0.0601025	0.481073	0.481073	0.072566	0.0150256	0.240537	0.270722	0.0241887	-2.67367	-1.21011	-1.13253	-2.43594	18.9814	19.7265	20.1306	20.2843	-82.9003	-56.2588	-65.5278	-90.7725	-10.0957	14.9726	19.3993	-7.06587	FALSE	FALSE	FALSE	FALSE
Resting membrane voltage (mV)	p14-d1d2-cc	Fig 2D	1	0.970474	1	0.272712	0.622811	0.323491	0.701537	0.068178	-0.501081	1.01401	-0.388708	-1.91862	16.8139	18.7438	20.3122	21.8712	-4.92968	-2.16759	-4.42869	-7.64873	3.03877	6.23425	3.03626	0.298735	FALSE	FALSE	FALSE	FALSE
Rheobase (pA)	p14-d1d2-cc	Fig 2E	0.0579809	1	1	0.0131943	0.019327	0.536718	0.742887	0.00329857	2.55615	0.629773	0.334116	3.35978	18.9576	18.0869	15.1018	18.9557	6.02839	-17.2682	-18.6823	11.0725	60.5625	32.0598	25.6331	47.6775	FALSE	FALSE	FALSE	TRUE
Spike threshold (mV)	p14-d1d2-cc	Fig 3B	1	1	1	0.730786	0.385291	0.383083	0.504723	0.182696	0.890026	-0.89285	-0.678958	1.37721	17.8494	19.042	20.5967	21.3777	-1.02034	-2.5986	-1.98798	-0.527429	2.51869	1.04435	1.01027	2.60232	FALSE	FALSE	FALSE	FALSE
Spike Width (ms)	p14-d1d2-cc	Fig 3C	0.342485	0.509054	0.871835	0.13646	0.114162	0.254527	0.871835	0.0341151	-1.70449	1.18542	0.16341	-2.26203	11.934	14.8075	20.01	21.5985	-0.144399	-0.0267525	-0.0889814	-0.17113	0.0176813	0.0936259	0.104108	-0.0073341	FALSE	FALSE	FALSE	FALSE
Max AP Velocity	p14-d1d2-cc	Fig 3E	1	1	1	0.594735	0.549194	0.692569	0.634306	0.148684	0.609925	-0.401209	0.482712	1.49674	18.85	19.7711	20.9503	21.9796	-16.0628	-27.3239	-16.9585	-6.22118	29.2644	18.5141	27.2091	38.4831	FALSE	FALSE	FALSE	FALSE
Min AP Velocity	p14-d1d2-cc	Fig 3F	0.0701184	1	1	0.0558629	0.0233728	0.832385	0.604203	0.0139657	-2.51641	0.215174	-0.526506	-2.68301	15.4121	15.7967	20.4434	20.8835	-15.4939	-6.9819	-10.2059	-19.9631	-1.30117	8.55753	6.08765	-2.52588	FALSE	FALSE	FALSE	FALSE
mEPSC Frequency	adult-d1d2-mepsc	Fig 4C	0.16811	0.219384	0.595172	7.77217e-05	0.0560365	0.109692	0.595172	1.94304e-05	1.96247	-1.63318	0.534804	4.71511	44.0972	43.2479	49.6618	50.4566	-0.0167693	-1.13575	-0.4116	0.735553	1.26401	0.119247	0.710258	1.82685	FALSE	FALSE	FALSE	TRUE
mEPSC Amplitude	adult-d1d2-mepsc	Fig 4E	0.531288	0.531288	0.181498	0.181498	0.265644	0.331638	0.0463967	0.0453744	-1.12602	-0.982061	2.04273	2.06342	48.9983	42.4202	49.7396	41.4401	-1.65006	-1.31203	0.018611	0.0206734	0.464961	0.452907	2.22347	1.89544	FALSE	FALSE	FALSE	FALSE
Est decay tau (ms)	adult-d1d2-mepsc	Fig 4G	0.960912	0.960912	0.960912	0.960912	0.407807	0.24412	0.473405	0.240228	0.835326	-1.18122	-0.722861	1.19157	46.4827	42.2563	46.249	41.3162	-0.240109	-0.596342	-0.586481	-0.163633	0.580922	0.155938	0.27652	0.634888	FALSE	FALSE	FALSE	FALSE
Rise time (ms)	adult-d1d2-mepsc	Fig 4H	1	1	1	0.281454	0.897105	0.449919	0.460279	0.0703635	0.130015	-0.762813	0.744256	1.85244	47.4342	41.2183	48.9546	46.1569	-0.0589446	-0.0761067	-0.0374602	-0.0040642	0.067092	0.0343709	0.0815264	0.0980137	FALSE	FALSE	FALSE	FALSE
Rise rate (pA/ms)	adult-d1d2-mepsc	Fig 4I	0.508033	0.676199	0.129223	0.508033	0.169344	0.676199	0.0323058	0.211938	-1.39573	-0.420805	2.20432	1.26524	47.0786	39.1506	48.2334	47.6367	-1.13434	-0.704506	0.0575709	-0.183356	0.205044	0.46183	1.25118	0.805488	FALSE	FALSE	FALSE	FALSE
Membrane Resistance	adult-d1d2-current-clamp	Fig 5C	0.01759	0.051872	0.353134	0.298683	0.00439749	0.0172907	0.353134	0.149341	-3.06317	-2.46553	-0.944909	-1.47872	32.2516	48.2184	26.842	30.8862	-48.8643	-42.5208	-33.8739	-39.5192	-9.83958	-4.32368	12.5162	6.30204	TRUE	FALSE	FALSE	FALSE
Resting membrane voltage (mV)	adult-d1d2-current-clamp	Fig 5D	0.306284	0.306284	0.966202	0.966202	0.101235	0.0765711	0.810683	0.483101	-1.70659	-1.81018	-0.24182	-0.71184	23.2271	47.689	27.9835	25.2036	-8.00528	-5.83274	-5.80945	-5.72176	0.765603	0.306496	4.58266	2.78155	FALSE	FALSE	FALSE	FALSE
Rheobase (pA)	adult-d1d2-current-clamp	Fig 5E	0.000901552	0.0247838	0.240115	0.0937175	0.000225388	0.00826125	0.240115	0.0468587	4.16345	2.76469	1.20292	2.05311	31.5575	44.4979	25.3666	38.7387	38.1689	15.4456	-10.4567	0.475221	111.37	98.4333	39.8763	64.6041	TRUE	TRUE	FALSE	FALSE
Spike Width (ms)	adult-d1d2-current-clamp	Fig 6C	0.949675	0.00275449	0.372667	0.372667	0.949675	0.000688623	0.124222	0.16734	-0.063601	-3.62444	-1.58647	1.41513	32.7121	48.9039	27.1269	29.961	-0.0573027	-0.147052	-0.114328	-0.0190613	0.0538298	-0.0421459	0.014611	0.105069	FALSE	TRUE	FALSE	FALSE
Spike threshold (mV)	adult-d1d2-current-clamp	Fig 6B	0.222092	0.0512922	0.729213	0.657716	0.0740307	0.0128231	0.729213	0.328858	1.84155	2.58416	-0.34966	-0.99114	34.9896	48.546	27.9678	32.8671	-0.331748	0.954038	-4.29674	-5.13231	6.81117	7.63456	3.04379	1.77019	FALSE	FALSE	FALSE	FALSE
Min AP Velocity	adult-d1d2-current-clamp	Fig 6E	1	0.207129	1	1	0.787859	0.0517824	0.361827	0.564845	-0.271395	-2.00207	-0.929224	0.581783	31.471	41.8766	24.5321	31.5648	-17.8067	-23.3324	-21.3035	-7.27869	13.622	0.0939687	8.06554	13.0945	FALSE	FALSE	FALSE	FALSE
Min AP Velocity Time	adult-d1d2-current-clamp	Fig 6F	0.999155	0.00143073	0.222279	0.222279	0.999155	0.000357682	0.110726	0.0740929	-0.00106717	-3.83849	-1.64946	1.84479	34.8481	48.624	26.8055	32.8789	-0.0566557	-0.169268	-0.115825	-0.00612403	0.0565961	-0.0529215	0.012611	0.125039	FALSE	TRUE	FALSE	FALSE
Max AP Velocity Time	p14-d1d2-cc	Fig S1A	0.558677	0.274652	1	1	0.186226	0.068663	0.928111	0.537669	1.37144	1.925	-0.0913493	-0.626213	18.9919	19.8745	20.2839	21.8296	-0.0117198	-0.00255679	-0.0342785	-0.0413355	0.0562653	0.0633901	0.0313997	0.0221688	FALSE	FALSE	FALSE	FALSE
Min AP Velocity Time	p14-d1d2-cc	Fig S1B	1	0.298445	1	0.32863	0.984495	0.0746112	0.890556	0.109543	-0.0197394	1.88756	-0.13935	-1.68407	16.0018	18.813	20.1599	17.8818	-0.0903282	-0.00584538	-0.106411	-0.136761	0.0886615	0.112512	0.0930772	0.015094	FALSE	FALSE	FALSE	FALSE
Peak AP voltage (mV)	p14-d1d2-cc	Fig S1C	0.128969	0.0902008	0.616016	0.616016	0.0429897	0.0225502	0.308008	0.334024	2.17221	2.50274	1.04569	0.987801	18.5994	17.407	20.2826	21.9297	0.118725	0.570994	-1.44359	-1.36243	6.65644	6.63413	4.35098	3.83986	FALSE	FALSE	FALSE	FALSE
Peak AHP (mV)	p14-d1d2-cc	Fig S1D	1	1	1	1	0.410704	0.472634	0.761293	0.90837	-0.842174	-0.732732	-0.307907	-0.116866	18.0613	19.0671	20.2817	16.5823	-2.64855	-3.34299	-1.83123	-2.41912	1.13251	1.60898	1.35979	2.16565	FALSE	FALSE	FALSE	FALSE
Peak AHP (ms)	p14-d1d2-cc	Fig S1E	0.295344	0.237789	0.989885	0.0345128	0.147672	0.079263	0.989885	0.00862819	-1.54602	1.88102	0.0128399	-2.88524	12.1826	15.2034	19.582	21.8539	-0.244161	-0.0124679	-0.165357	-0.335218	0.0412823	0.201635	0.167402	-0.0547823	FALSE	FALSE	FALSE	TRUE
FI Slope	adult-d1d2-current-clamp	Fig S2A	0.0130518	0.53639	0.53639	0.284324	0.00326295	0.268195	0.5207	0.0947746	-3.18473	-1.12171	0.651458	-1.71338	31.4172	43.1171	24.9793	38.0779	-18.5583	-12.5566	-3.43737	-11.4248	-4.07295	3.58033	6.61781	0.950261	TRUE	FALSE	FALSE	FALSE
FI Max Est Freq (Hz)	adult-d1d2-current-clamp	Fig S2B	0.00184076	0.362761	0.985064	0.00458907	0.00046019	0.181381	0.985064	0.00152969	-3.83452	-1.35873	0.018895	-3.41647	37.9762	42.6177	27.0278	37.8283	-25.1036	-13.9648	-6.78505	-17.1145	-7.7556	2.72387	6.91118	-4.37765	TRUE	FALSE	FALSE	TRUE
FI Offset (pA)	adult-d1d2-current-clamp	Fig S2C	0.00122847	0.00387903	0.124657	0.124657	0.000307117	0.00129301	0.0623285	0.068026	3.97725	3.41745	1.95065	1.88352	37.4705	48.2272	25.143	34.7287	24.8282	19.9751	-1.31814	-2.01721	76.3524	77.0555	48.8062	53.6552	TRUE	TRUE	FALSE	FALSE
Max AP Velocity	adult-d1d2-current-clamp	Fig S2D	1	1	1	1	0.267122	0.922596	0.599609	0.451579	-1.12879	-0.0976957	0.531636	-0.76105	33.0131	46.2678	25.3384	36.0341	-37.7939	-21.1411	-16.7005	-24.5227	10.8209	19.1837	28.333	11.1398	FALSE	FALSE	FALSE	FALSE
Max AP Velocity Time	adult-d1d2-current-clamp	Fig S2E	1	0.0318557	1	0.156547	0.982668	0.00796393	0.633733	0.0521825	-0.0219256	-2.79283	-0.481749	2.00429	27.1494	40.1782	27.9639	38.1109	-0.0182924	-0.0476318	-0.0260269	-0.000223341	0.0179055	-0.0076394	0.0161162	0.0451969	FALSE	TRUE	FALSE	FALSE
Peak AP voltage (mV)	adult-d1d2-current-clamp	Fig S2F	0.504799	0.713289	0.713289	0.713289	0.1262	0.331649	0.237763	0.462937	1.56396	-0.982032	-1.21385	0.748936	37.6236	42.4426	21.8468	19.2771	-0.677274	-4.02821	-6.17978	-2.39223	5.27167	1.39054	1.61771	5.06221	FALSE	FALSE	FALSE	FALSE
Peak AHP (mV)	adult-d1d2-current-clamp	Fig S2G	0.854611	0.207308	0.875722	0.644077	0.427306	0.0518269	0.875722	0.214692	0.802678	1.99466	-0.15789	-1.26801	36.8647	47.5743	26.918	29.5566	-2.11646	-0.0274906	-4.01378	-5.83359	4.89288	6.69779	3.44026	1.36619	FALSE	FALSE	FALSE	FALSE
Peak AHP (ms)	adult-d1d2-current-clamp	Fig S2H	0.489372	0.0101822	0.26035	0.18568	0.489372	0.00254554	0.130175	0.0618934	0.699677	-3.18218	-1.55943	1.93702	30.8456	48.7073	27.8825	31.029	-0.0867402	-0.2867	-0.245946	-0.00606472	0.177306	-0.0647332	0.0333566	0.235474	FALSE	TRUE	FALSE	FALSE

## Sheet: P14_d1_d2_FI curve_RM_ANOVA
Effect	df	MSE	F	ges	p.value	Omega2_partial	Eta2_partial
(Intercept)	1, 41	251.70	337.52 ***	.83617	<.001
genotype	1, 41	251.70	1.47	.02171	.23260	0.0107663	0.034567
subtype	1, 41	251.70	24.84 ***	.27307	<.001	0.356691	0.377296
genotype:subtype	1, 41	251.70	0.04	<.001	.84760	0	0.000911425
pulse_amp_pA	1.55, 63.74	99.23	376.13 ***	.77708	<.001	0.772419	0.901709
genotype:pulse_amp_pA	1.55, 63.74	99.23	1.29	.01182	.27654	0.00262387	0.0305213
subtype:pulse_amp_pA	1.55, 63.74	99.23	15.29 ***	.12414	<.001	0.114512	0.271671
genotype:subtype:pulse_amp_pA	1.55, 63.74	99.23	0.11	.00104	.84368	0	0.00274514
contrast	subtype	pulse_amp_pA	estimate	SE	df	t.ratio	p.value
(Fmr1-/y) - (Fmr1+/y)	D1-SPN	X25	0	0	41
(Fmr1-/y) - (Fmr1+/y)	D2-SPN	X25	0	0	41
(Fmr1-/y) - (Fmr1+/y)	D1-SPN	X50	1.66533e-16	0.739181	41	2.25295e-16	1
(Fmr1-/y) - (Fmr1+/y)	D2-SPN	X50	0.603355	0.720621	41	0.837271	0.407294
(Fmr1-/y) - (Fmr1+/y)	D1-SPN	X75	0.880952	1.8933	41	0.465299	0.64418
(Fmr1-/y) - (Fmr1+/y)	D2-SPN	X75	2.69931	1.84577	41	1.46244	0.151246
(Fmr1-/y) - (Fmr1+/y)	D1-SPN	X100	0.232143	2.92993	41	0.0792316	0.937234
(Fmr1-/y) - (Fmr1+/y)	D2-SPN	X100	1.86508	2.85636	41	0.652957	0.517429
(Fmr1-/y) - (Fmr1+/y)	D1-SPN	X125	1.07143	3.66156	41	0.292615	0.771292
(Fmr1-/y) - (Fmr1+/y)	D2-SPN	X125	2.67262	3.56962	41	0.748712	0.458305
(Fmr1-/y) - (Fmr1+/y)	D1-SPN	X150	2.89286	4.09302	41	0.706778	0.483702
(Fmr1-/y) - (Fmr1+/y)	D2-SPN	X150	3.33983	3.99025	41	0.836997	0.407446
(Fmr1-/y) - (Fmr1+/y)	D1-SPN	X175	3.88095	4.0226	41	0.964787	0.340308
(Fmr1-/y) - (Fmr1+/y)	D2-SPN	X175	3.6167	3.9216	41	0.922253	0.361792
(Fmr1-/y) - (Fmr1+/y)	D1-SPN	X200	4.70238	3.9204	41	1.19946	0.237234
(Fmr1-/y) - (Fmr1+/y)	D2-SPN	X200	4.05321	3.82197	41	1.0605	0.295123

## Sheet: Adult_d1_d2_FI curve_RM_ANOVA
Effect	df	MSE	F	ges	p.value	Omega2_partial	Eta2_partial
(Intercept)	1, 77	517.37	501.05 ***	0.78349	<.001
Genotype	1, 77	517.37	6.95 *	0.04778	0.01014	0.0700194	0.0827656
SPN Subtype	1, 77	517.37	21.10 ***	0.13221	<.001	0.20279	0.215052
Genotype:SPN Subtype	1, 77	517.37	0.64	0.0046	0.42583	0	0.00825503
pulse_amp_pA	9, 693	45.88	629.77 ***	0.78403	<.001	0.781571	0.891053
Genotype:pulse_amp_pA	9, 693	45.88	5.05 ***	0.02827	<.001	0.0225103	0.0615099
SPN Subtype:pulse_amp_pA	9, 693	45.88	20.56 ***	0.10597	<.001	0.100174	0.210763
Genotype:SPN Subtype:pulse_amp_pA	9, 693	45.88	1.2	0.00684	0.2943	0.00111418	0.015295
contrast	D1_D2	pulse_amp_pA	estimate	SE	df	t.ratio	p.value
(Fmr1-/y) - (Fmr1+/y)	D1-SPN	X0	0	0	77
(Fmr1-/y) - (Fmr1+/y)	D2-SPN	X0	0	0	77
(Fmr1-/y) - (Fmr1+/y)	D1-SPN	X25	0	0	77
(Fmr1-/y) - (Fmr1+/y)	D2-SPN	X25	0	0	77
(Fmr1-/y) - (Fmr1+/y)	D1-SPN	X50	0.132275	0.112047	77	1.18054	0.241421
(Fmr1-/y) - (Fmr1+/y)	D2-SPN	X50	0	0.146163	77	0	1
(Fmr1-/y) - (Fmr1+/y)	D1-SPN	X100	1.22024	0.961823	77	1.26867	0.20838
(Fmr1-/y) - (Fmr1+/y)	D2-SPN	X100	2.6605	1.25468	77	2.12046	0.0371875
(Fmr1-/y) - (Fmr1+/y)	D1-SPN	X150	5.07275	2.11723	77	2.39594	0.0190055
(Fmr1-/y) - (Fmr1+/y)	D2-SPN	X150	5.52594	2.76189	77	2.00078	0.0489406
(Fmr1-/y) - (Fmr1+/y)	D1-SPN	X200	8.84094	3.14118	77	2.81453	0.00619853
(Fmr1-/y) - (Fmr1+/y)	D2-SPN	X200	6.08185	4.09762	77	1.48424	0.141828
(Fmr1-/y) - (Fmr1+/y)	D1-SPN	X250	10.9864	3.64261	77	3.01608	0.00346825
(Fmr1-/y) - (Fmr1+/y)	D2-SPN	X250	5.67283	4.75173	77	1.19385	0.236203
(Fmr1-/y) - (Fmr1+/y)	D1-SPN	X300	10.9954	3.8969	77	2.82159	0.00607644
(Fmr1-/y) - (Fmr1+/y)	D2-SPN	X300	4.96003	5.08345	77	0.975723	0.332257
(Fmr1-/y) - (Fmr1+/y)	D1-SPN	X350	10.795	3.92325	77	2.75155	0.007392
(Fmr1-/y) - (Fmr1+/y)	D2-SPN	X350	3.54528	5.11782	77	0.692733	0.490561
(Fmr1-/y) - (Fmr1+/y)	D1-SPN	X400	8.94726	3.75317	77	2.38392	0.0195924
(Fmr1-/y) - (Fmr1+/y)	D2-SPN	X400	1.99043	4.89596	77	0.406546	0.685469

## Sheet: Aripiprazole_RM_ANOVA
Effect	df	MSE	F	ges	p.value	Omega2_partial	Eta2_partial
(Intercept)	1, 101	266.15	809.49 ***	.77098	<.001
Genotype	1, 101	266.15	14.45 ***	.05670	<.001	0.115529	0.125191
Treatment	1, 101	266.15	0.89	.00368	.34777	0	0.00873333
Genotype:Treatment	1, 101	266.15	0.92	.00382	.33922	0	0.00904694
pulse_amp_pA	12, 1212	30.62	944.16 ***	.84427	<.001	0.81357	0.906701
Genotype:pulse_amp_pA	12, 1212	30.62	11.39 ***	.06139	<.001	0.0407321	0.0945018
Treatment:pulse_amp_pA	12, 1212	30.62	0.80	.00456	.65230	0	0.00759836
Genotype:Treatment:pulse_amp_pA	12, 1212	30.62	0.79	.00449	.66596	0	0.00734771
contrast	Treatment	pulse_amp_pA	estimate	SE	df	t.ratio	p.value
(Fmr1-/y) - (Fmr1+/y)	Aripiprazole	X.100	0	0	101
(Fmr1-/y) - (Fmr1+/y)	Vehicle	X.100	0	0	101
(Fmr1-/y) - (Fmr1+/y)	Aripiprazole	X.50	0	0	101
(Fmr1-/y) - (Fmr1+/y)	Vehicle	X.50	0	0	101
(Fmr1-/y) - (Fmr1+/y)	Aripiprazole	X.25	0	0	101
(Fmr1-/y) - (Fmr1+/y)	Vehicle	X.25	0	0	101
(Fmr1-/y) - (Fmr1+/y)	Aripiprazole	X0	0.020284	0.0162609	101	1.24741	0.215133
(Fmr1-/y) - (Fmr1+/y)	Vehicle	X0	-5.20417e-17	0.015664	101	-3.32238e-15	1
(Fmr1-/y) - (Fmr1+/y)	Aripiprazole	X25	0	0	101
(Fmr1-/y) - (Fmr1+/y)	Vehicle	X25	0	0	101
(Fmr1-/y) - (Fmr1+/y)	Aripiprazole	X50	0.0492611	0.0394908	101	1.24741	0.215133
(Fmr1-/y) - (Fmr1+/y)	Vehicle	X50	-1.38778e-17	0.038041	101	-3.64811e-16	1
(Fmr1-/y) - (Fmr1+/y)	Aripiprazole	X100	2.41417	0.823584	101	2.93129	0.00417515
(Fmr1-/y) - (Fmr1+/y)	Vehicle	X100	0.943223	0.793349	101	1.18891	0.237262
(Fmr1-/y) - (Fmr1+/y)	Aripiprazole	X150	6.06404	2.01031	101	3.01647	0.0032357
(Fmr1-/y) - (Fmr1+/y)	Vehicle	X150	3.21187	1.93651	101	1.65858	0.100302
(Fmr1-/y) - (Fmr1+/y)	Aripiprazole	X200	8.72141	2.75692	101	3.16346	0.00205985
(Fmr1-/y) - (Fmr1+/y)	Vehicle	X200	5.7763	2.65571	101	2.17504	0.0319603
(Fmr1-/y) - (Fmr1+/y)	Aripiprazole	X250	9.3487	3.13592	101	2.98117	0.00359844
(Fmr1-/y) - (Fmr1+/y)	Vehicle	X250	6.88102	3.0208	101	2.27788	0.0248404
(Fmr1-/y) - (Fmr1+/y)	Aripiprazole	X300	9.78549	3.11358	101	3.14284	0.0021965
(Fmr1-/y) - (Fmr1+/y)	Vehicle	X300	6.94643	2.99928	101	2.31603	0.0225775
(Fmr1-/y) - (Fmr1+/y)	Aripiprazole	X350	9.42822	2.93882	101	3.20817	0.00179029
(Fmr1-/y) - (Fmr1+/y)	Vehicle	X350	6.03859	2.83093	101	2.13308	0.0353414
(Fmr1-/y) - (Fmr1+/y)	Aripiprazole	X400	9.15018	3.18805	101	2.87015	0.00499795
(Fmr1-/y) - (Fmr1+/y)	Vehicle	X400	3.01066	3.07101	101	0.980348	0.329257

## Sheet: Aripiprazole_stats
Measure	experiment	Figure	df				F				PR(>F)				eta_sq				omega_sq				mse				mean_diff				CI_upper				CI_lower
			Genotype	Treatment	Interaction	Residual	Genotype	Treatment	Interaction	Residual	Genotype	Treatment	Interaction	Residual	Genotype	Treatment	Interaction	Residual	Genotype	Treatment	Interaction	Residual	Genotype	Treatment	Interaction	Residual	Genotype	Treatment	Interaction	Residual	Genotype	Treatment	Interaction	Residual	Genotype	Treatment	Interaction	Residual
Membrane Resistance	adult-aripiprazole-current-clamp	Fig 7D	1	1	1	101	6.58	1.93	0.889		0.0118	0.168	0.348		0.0596	0.0175	0.00805		0.0501	0.00832	-0.000997		6860	2010	926	1040	-16.3	8.79	-11.9		-3.69	21.4	13.2		-28.8	-3.77	-37.1
Spike threshold (mV)	adult-aripiprazole-current-clamp	Fig 7E	1	1	1	101	8.46	1.69	1.07		0.00446	0.197	0.303		0.0754	0.015	0.00957		0.0659	0.00607	0.000649		136	27.2	17.3	16.1	2.29	-1.02	-1.63		3.86	0.54	1.49		0.729	-2.59	-4.76
Rheobase (pA)	adult-aripiprazole-current-clamp	Fig 7F	1	1	1	101	10.1	0.505	0.0827		0.00199	0.479	0.774		0.0903	0.00452	0.00074		0.0806	-0.00439	-0.00814		37100	1860	305	3680	37.8	-8.47	-6.85		61.5	15.2	40.4		14.2	-32.1	-54.1
Peak AHP (mV)	adult-aripiprazole-current-clamp	Fig S3B	1	1	1	101	5.57	0.258	1.75		0.0202	0.613	0.189		0.0513	0.00237	0.0161		0.0417	-0.00678	0.00685		97	4.49	30.5	17.4	1.93	-0.416	-2.17		3.56	1.21	1.08		0.308	-2.04	-5.42
Spike Width (ms)	adult-aripiprazole-current-clamp	Fig S3C	1	1	1	101	0.942	1.37	1.87		0.334	0.245	0.175		0.00896	0.013	0.0178		-0.000542	0.00349	0.00817		0.00848	0.0123	0.0168	0.009	-0.0181	0.0218	0.0509		0.0189	0.0587	0.125		-0.055	-0.0151	-0.023
Max AP Velocity	adult-aripiprazole-current-clamp	Fig S3E	1	1	1	101	0.6	0.0074	0.0805		0.441	0.932	0.777		0.0059	7.28e-05	0.000791		-0.0039	-0.00967	-0.00895		629	7.77	84.5	1050	4.92	-0.547	-3.61		17.5	12.1	21.6		-7.69	-13.2	-28.8
Max AP Velocity Time	adult-aripiprazole-current-clamp	Fig S3F	1	1	1	101	3.09	3.25	3.67		0.0817	0.0743	0.0581		0.0278	0.0293	0.0331		0.0187	0.0201	0.0239		0.00571	0.00601	0.00679	0.00185	-0.0148	0.0152	0.0323		0.0019	0.032	0.0658		-0.0316	-0.00152	-0.00113
Min AP Velocity	adult-aripiprazole-current-clamp	Fig S3G	1	1	1	101	0.292	1.87	0.954		0.59	0.175	0.331		0.00281	0.0179	0.00917		-0.00673	0.00825	-0.000435		94.5	604	309	324	1.91	4.82	6.9		8.91	11.8	20.9		-5.1	-2.18	-7.11
Min AP Velocity Time	adult-aripiprazole-current-clamp	Fig S3H	1	1	1	101	2.64	1.93	2.57		0.107	0.167	0.112		0.0244	0.0179	0.0238		0.015	0.00856	0.0144		0.0316	0.0232	0.0308	0.012	-0.0349	0.0299	0.0689		0.00773	0.0725	0.154		-0.0775	-0.0127	-0.0163
Peak AP voltage (mV)	adult-aripiprazole-current-clamp	Fig S3I	1	1	1	101	0.738	0.87	0.998		0.392	0.353	0.32		0.00712	0.00839	0.00964		-0.00251	-0.00125	-1.53e-05		14	16.5	19	19	0.735	-0.798	1.71		2.43	0.899	5.1		-0.962	-2.5	-1.68
Resting membrane voltage (mV)	adult-aripiprazole-current-clamp	Fig S3J	1	1	1	101	0.901	0.0856	0.502		0.345	0.771	0.48		0.00879	0.000835	0.0049		-0.000961	-0.00884	-0.00481		14	1.33	7.82	15.6	-0.735	0.227	-1.1		0.801	1.76	1.97		-2.27	-1.31	-4.17
Peak AHP (ms)	adult-aripiprazole-current-clamp	Fig S3K	1	1	1	101	0.405	1.14	1.87		0.526	0.288	0.175		0.00388	0.0109	0.0179		-0.00564	0.00132	0.00821		0.0153	0.0432	0.0707	0.0379	-0.0243	0.0408	0.104		0.0515	0.117	0.256		-0.1	-0.035	-0.0472
FI Slope	adult-aripiprazole-current-clamp	Fig S3L	1	1	1	101	0.00957112	0.593552	0.156722		0.922259	0.442847	0.693028		9.4056e-05	0.00583287	0.00154012		-0.00963829	-0.00395532	-0.0082063		0.753634	46.7365	12.3404	78.7404	0.1704	-1.34189	1.37906		3.62559	2.11329	8.28943		-3.28478	-4.79708	-5.53131
FI Max Est Freq (Hz)	adult-aripiprazole-current-clamp	Fig S3M	1	1	1	101	7.41588	0.602512	1.39474		0.00761805	0.439435	0.240381		0.0671649	0.00545689	0.012632		0.0575864	-0.00356769	0.00354299		733.939	59.6298	138.035	98.9686	-5.31765	1.51573	-4.61227		-1.44399	5.38939	3.13505		-9.19131	-2.35793	-12.3596
FI Offset (pA)	adult-aripiprazole-current-clamp	Fig S3N	1	1	1	101	10.3513	0.958688	0.039804		0.00173921	0.329857	0.842265		0.0921344	0.00853307	0.000354286		0.0824993	-0.000364462	-0.00847109		21304.9	1973.16	81.9242	2058.19	28.6503	-8.7191	-3.55325		46.3154	8.94598	31.7769		10.9853	-26.3842	-38.8834

## Sheet: Aripiprazole_posthoc
measure	experiment	Figure	pvals_corrected				pval				tstat				df				ci_low				ci_high				reject
			WT:Veh x WT:Arip	WT:Veh x KO:Veh	WT:Arip x KO:Arip	KO:Veh x KO:Arip	WT:Veh x WT:Arip	WT:Veh x KO:Veh	WT:Arip x KO:Arip	KO:Veh x KO:Arip	WT:Veh x WT:Arip	WT:Veh x KO:Veh	WT:Arip x KO:Arip	KO:Veh x KO:Arip	WT:Veh x WT:Arip	WT:Veh x KO:Veh	WT:Arip x KO:Arip	KO:Veh x KO:Arip	WT:Veh x WT:Arip	WT:Veh x KO:Veh	WT:Arip x KO:Arip	KO:Veh x KO:Arip	WT:Veh x WT:Arip	WT:Veh x KO:Veh	WT:Arip x KO:Arip	KO:Veh x KO:Arip	WT:Veh x WT:Arip	WT:Veh x KO:Veh	WT:Arip x KO:Arip	KO:Veh x KO:Arip
Membrane Resistance	adult-aripiprazole-current-clamp	Fig 7D	0.737298	0.432542	0.0870562	0.349492	0.737298	0.216271	0.0217641	0.116497	-0.337484	-1.2519	-2.37011	-1.596	45.6961	51.4365	48.9895	52.4421	-19.6477	-26.7739	-41.0812	-33.3311	14.0062	6.20475	-3.38172	3.7959	FALSE	FALSE	FALSE	FALSE
Spike threshold (mV)	adult-aripiprazole-current-clamp	Fig 7E	0.259108	0.025747	0.338898	0.851588	0.0863695	0.00643675	0.169449	0.851588	1.75199	2.8425	1.39515	0.18803	46.4929	50.6425	47.5832	51.7361	-0.273373	0.912653	-0.651497	-2.00237	3.9529	5.30425	3.60287	2.41637	FALSE	TRUE	FALSE	FALSE
Rheobase (pA)	adult-aripiprazole-current-clamp	Fig 7F	1	0.0790364	0.0790364	1	0.508957	0.0253254	0.0197591	0.723021	0.666412	2.32285	2.41232	0.35646	40.1801	40.2464	47.5621	49.1544	-24.1726	5.3659	5.72114	-23.3856	47.9605	77.1341	63.0772	33.4718	FALSE	FALSE	FALSE	FALSE
Peak AHP (mV)	adult-aripiprazole-current-clamp	Fig S3B	0.431314	0.0230688	0.957649	0.957649	0.143771	0.0057672	0.478825	0.58728	1.48622	2.87984	0.713883	-0.546268	47.9259	51.9491	47.0753	50.6541	-0.529197	0.914785	-1.54439	-3.12388	3.52826	5.11958	3.24347	1.78766	FALSE	TRUE	FALSE	FALSE
Spike Width (ms)	adult-aripiprazole-current-clamp	Fig S3C	0.374651	0.374651	1	1	0.0936628	0.099036	0.789291	0.887885	-1.71537	-1.68074	0.268949	0.141696	41.9066	50.1145	41.8396	50.4206	-0.102847	-0.095549	-0.0479357	-0.0480534	0.00834216	0.00848737	0.0626751	0.0553495	FALSE	FALSE	FALSE	FALSE
Max AP Velocity	adult-aripiprazole-current-clamp	Fig S3E	1	1	1	1	0.810245	0.441839	0.741114	0.880035	0.241529	0.775032	0.33251	-0.151657	44.9038	51.8781	43.1436	52.8177	-17.2567	-10.6934	-15.8038	-17.8805	21.9591	24.1506	22.0448	15.3668	FALSE	FALSE	FALSE	FALSE
Max AP Velocity Time	adult-aripiprazole-current-clamp	Fig S3F	0.0179554	0.024389	1	1	0.00448885	0.00812967	0.914667	0.94178	-3.00347	-2.7689	0.107708	0.0733814	41.9025	45.1752	48.9431	52.8493	-0.0524841	-0.0535676	-0.0235784	-0.025189	-0.0102973	-0.00845623	0.026249	0.027102	TRUE	TRUE	FALSE	FALSE
Min AP Velocity	adult-aripiprazole-current-clamp	Fig S3G	0.534653	1	0.866328	1	0.133663	0.759587	0.288776	0.762919	-1.52633	-0.307651	1.07405	-0.303229	46.7706	51.5691	43.1039	52.2804	-19.1798	-11.5907	-4.70144	-10.4762	2.63264	8.5096	15.4167	7.72534	FALSE	FALSE	FALSE	FALSE
Min AP Velocity Time	adult-aripiprazole-current-clamp	Fig S3H	0.128538	0.116487	1	1	0.0428461	0.0291219	0.988774	0.879183	-2.08385	-2.24548	-0.0141503	0.152783	45.285	50.748	44.2153	50.1074	-0.126494	-0.131342	-0.0609031	-0.0557124	-0.00216383	-0.00733885	0.0600537	0.0648863	FALSE	FALSE	FALSE	FALSE
Peak AP voltage (mV)	adult-aripiprazole-current-clamp	Fig S3I	1	1	0.676579	0.676579	0.964896	0.921771	0.213161	0.169145	-0.0442871	-0.0987181	1.26609	1.39655	39.9643	48.2778	38.1334	46.7542	-2.65691	-2.56479	-0.951802	-0.728375	2.54297	2.32469	4.1311	4.03383	FALSE	FALSE	FALSE	FALSE
Resting membrane voltage (mV)	adult-aripiprazole-current-clamp	Fig S3J	1	1	1	1	0.782419	0.863121	0.269942	0.468028	0.277968	-0.173288	-1.11833	-0.731235	41.4615	50.2805	40.9702	50.3116	-2.01918	-2.34146	-3.60237	-2.90519	2.66399	1.96948	1.03466	1.35426	FALSE	FALSE	FALSE	FALSE
Peak AHP (ms)	adult-aripiprazole-current-clamp	Fig S3K	0.436263	0.482325	1	1	0.109066	0.160775	0.619995	0.829462	-1.63717	-1.4236	0.499649	0.216533	42.0101	49.9851	40.9751	49.4816	-0.207548	-0.184428	-0.0847731	-0.0944141	0.0216278	0.0314336	0.140508	0.117224	FALSE	FALSE	FALSE	FALSE
FI Slope	adult-aripiprazole-current-clamp	Fig S3L	1	1	1	1	0.819514	0.83795	0.739121	0.362012	0.229642	-0.205563	0.335943	0.921472	40.9307	51.0449	31.7857	42.448	-5.085	-5.589	-4.35549	-2.41613	6.38973	4.55074	6.07535	6.47898	FALSE	FALSE	FALSE	FALSE
FI Max Est Freq (Hz)	adult-aripiprazole-current-clamp	Fig S3M	0.792943	0.525165	0.0449135	0.410144	0.792943	0.262583	0.0112284	0.136715	0.264044	-1.13267	-2.64804	-1.51107	45.3322	51.6479	43.5812	52.9584	-5.23752	-8.3476	-13.4277	-8.89497	6.81833	2.32456	-1.81991	1.25124	FALSE	FALSE	TRUE	FALSE
FI Offset (pA)	adult-aripiprazole-current-clamp	Fig S3N	0.79819	0.0581331	0.121983	0.79819	0.399095	0.0145333	0.0406611	0.58065	0.850956	2.52839	2.103	0.555864	47.1472	51.9995	48.6633	52.8476	-14.3151	6.27875	1.18933	-18.11	35.3066	54.5752	52.5581	31.995	FALSE	FALSE	FALSE	FALSE
